# Supplementary material for: A discriminatory test for the wheat B and G genomes reveals misclassified accessions of Triticum timopheevii and Triticum turgidum
Source: PLoS One. 2019 Apr 10;14(4):e0215175. doi: 10.1371/journal.pone.0215175 (PMC6457550; doi:10.1371/journal.pone.0215175)
Supplement: S1 Table — (XLSX) [file pone.0215175.s003.xlsx]

## Sheet: S1 Table
S1 Table. Wheat accessions used in this study.
Accession number	Sourcea	Taxon	Country of origin
Cltr 15205	NSGC	Triticum timopheevii subsp. timopheevii	Greece
Cltr 15590	NSGC	Triticum timopheevii subsp. timopheevii	Greece
PI 94760	NSGC	Triticum timopheevii subsp. timopheevii	Georgia
PI 94761	NSGC	Triticum timopheevii subsp. timopheevii	Georgia
PI 119442	NSGC	Triticum timopheevii subsp. timopheevii	Turkey
PI 190974	NSGC	Triticum timopheevii subsp. timopheevii	Italy
PI 221421	NSGC	Triticum timopheevii subsp. timopheevii	Serbia
PI 266850	NSGC	Triticum timopheevii subsp. timopheevii	United Kingdom
PI 272523	NSGC	Triticum timopheevii subsp. timopheevii	Hungary
PI 272530	NSGC	Triticum timopheevii subsp. timopheevii	Hungary
PI 282932	NSGC	Triticum timopheevii subsp. timopheevii	Argentina
PI 282933	NSGC	Triticum timopheevii subsp. timopheevii	Argentina
PI 286073	NSGC	Triticum timopheevii subsp. timopheevii	Poland
PI 288033	NSGC	Triticum timopheevii subsp. timopheevii	Australia
PI 289752	NSGC	Triticum timopheevii subsp. timopheevii	Australia
PI 290518	NSGC	Triticum timopheevii subsp. timopheevii	Hungary
PI 297030	NSGC	Triticum timopheevii subsp. timopheevii	Kenya
PI 300991	NSGC	Triticum timopheevii subsp. timopheevii	Israel
PI 306557	NSGC	Triticum timopheevii subsp. timopheevii	Romania
PI 326318	NSGC	Triticum timopheevii subsp. timopheevii	Georgia
PI 341802	NSGC	Triticum timopheevii subsp. timopheevii	Georgia
PI 341803	NSGC	Triticum timopheevii subsp. timopheevii	France
PI 341804	NSGC	Triticum timopheevii subsp. timopheevii	France
PI 343447	NSGC	Triticum timopheevii subsp. timopheevii	Georgia
PI 349053	NSGC	Triticum timopheevii subsp. timopheevii	Georgia
PI 349054	NSGC	Triticum timopheevii subsp. timopheevii	Georgia
PI 352506	NSGC	Triticum timopheevii subsp. timopheevii	Georgia
PI 352508	NSGC	Triticum timopheevii subsp. timopheevii	Georgia
PI 352510	NSGC	Triticum timopheevii subsp. timopheevii	Georgia
PI 352512	NSGC	Triticum timopheevii subsp. timopheevii	Switzerland
PI 355705	NSGC	Triticum timopheevii subsp. timopheevii	Germany
PI 361860	NSGC	Triticum timopheevii subsp. timopheevii	Denmark
PI 418584	NSGC	Triticum timopheevii subsp. timopheevii	Georgia
PI 418585	NSGC	Triticum timopheevii subsp. timopheevii	Georgia
PI 542472	NSGC	Triticum timopheevii subsp. timopheevii	Georgia
PI 572916	NSGC	Triticum timopheevii subsp. timopheevii	Georgia
PI 572917	NSGC	Triticum timopheevii subsp. timopheevii	Georgia
PI 576853	NSGC	Triticum timopheevii subsp. timopheevii	Serbia
Cltr 17677	NSGC	Triticum timopheevii subsp. armeniacum	Turkey
Cltr 17678	NSGC	Triticum timopheevii subsp. armeniacum	Armenia
Cltr 17679	NSGC	Triticum timopheevii subsp. armeniacum	Iraq
Cltr 17680	NSGC	Triticum timopheevii subsp. armeniacum	Iran
IG 46247	ICARDA	Triticum timopheevii subsp. armeniacum	Turkey
PI 352265	NSGC	Triticum timopheevii subsp. armeniacum	Azerbaijan
PI 361859	NSGC	Triticum timopheevii subsp. armeniacum	Denmark
PI 427347	NSGC	Triticum timopheevii subsp. armeniacum	Iraq
PI 427365	NSGC	Triticum timopheevii subsp. armeniacum	Iran
PI 427440	NSGC	Triticum timopheevii subsp. armeniacum	Turkey
PI 427998	NSGC	Triticum timopheevii subsp. armeniacum	Lebanon
PI 596290	NSGC	Triticum timopheevii subsp. armeniacum	Turkey
PI 654340	NSGC	Triticum timopheevii subsp. armeniacum	Turkey
CGN 08104	CGN	Triticum turgidum subsp. dicoccum	Israel
PI 286061	NSGC	Triticum turgidum subsp. dicoccum	Poland
PI 330561	NSGC	Triticum turgidum subsp. dicoccum	United Kingdom
TRI 2884	IPK	Triticum turgidum subsp. dicoccum	Morocco
CGN 13161	CGN	Triticum turgidum subsp. dicoccoides	Iraq
CGN 16098	CGN	Triticum turgidum subsp. dicoccoides	Iran
CGN 16102	CGN	Triticum turgidum subsp. dicoccoides	Iraq
CGN 24296	CGN	Triticum turgidum subsp. dicoccoides	Iraq
PI 414719	NSGC	Triticum turgidum subsp. dicoccoides	Israel
PI 428015	NSGC	Triticum turgidum subsp. dicoccoides	Israel
PI 428077	NSGC	Triticum turgidum subsp. dicoccoides	Turkey
PI 428100	NSGC	Triticum turgidum subsp. dicoccoides	Israel
PI 428143	NSGC	Triticum turgidum subsp. dicoccoides	Lebanon
PI 487263	NSGC	Triticum turgidum subsp. dicoccoides	Syria
PI 560697	NSGC	Triticum turgidum subsp. dicoccoides	Turkey
PI 560873	NSGC	Triticum turgidum subsp. dicoccoides	Turkey
PI 560877	NSGC	Triticum turgidum subsp. dicoccoides	Turkey
PI 656869	NSGC	Triticum turgidum subsp. dicoccoides	Turkey
PI 656872	NSGC	Triticum turgidum subsp. dicoccoides	Turkey
PI 656873	NSGC	Triticum turgidum subsp. dicoccoides	Turkey
a Abbreviations: CGN, Centre for Genetic Resources, Wageningen, Netherlands; ICARDA, International Center for Agricultural Resources in the Dry Areas, Beirut, Lebanon; IPK, Leibniz Institute of Plant Genetics and Crop Plant Research, Gatersleben, Germany; NSGC, National Small Grains Collection, Aberdeen, Idaho, USA
