# Supplementary material for: A discriminatory test for the wheat B and G genomes reveals misclassified accessions of Triticum timopheevii and Triticum turgidum
Source: PLoS One. 2019 Apr 10;14(4):e0215175. doi: 10.1371/journal.pone.0215175 (PMC6457550; doi:10.1371/journal.pone.0215175)
Supplement: S2 Table — (XLSX) [file pone.0215175.s004.xlsx]

## Sheet: S2 Table
S2 Table. Genbank entries for Ppd-1 used in design of PCRs.
Gene	Genbank accession number	Taxon	Plant accession number
Ppd-A1	AB745510.1	Triticum timopheevii subsp. armeniacum	KU 1943
Ppd-A1	AB745511.1	Triticum timopheevii subsp. armeniacum	KU 8598
Ppd-A1	AB745512.1	Triticum timopheevii subsp. armeniacum	KU 1937
Ppd-A1	AB745513.1	Triticum timopheevii subsp. armeniacum	KU 1983
Ppd-A1	AB745514.1	Triticum timopheevii subsp. armeniacum	KU 8459
Ppd-A1	AB745515.1	Triticum timopheevii subsp. armeniacum	KU 8620
Ppd-A1	AB745516.1	Triticum timopheevii subsp. armeniacum	KU 8754
Ppd-A1	AB745517.1	Triticum timopheevii subsp. armeniacum	KU 8913
Ppd-A1	AB745518.1	Triticum timopheevii subsp. armeniacum	KU 8944
Ppd-A1	AB745519.1	Triticum timopheevii subsp. armeniacum	KU 8948
Ppd-A1	AB745520.1	Triticum timopheevii subsp. armeniacum	IG 116177
Ppd-A1	AB745521.1	Triticum timopheevii subsp. timopheevii	KU 1073
Ppd-A1	AB745522.1	Triticum timopheevii subsp. timopheevii	KU 1074
Ppd-A1	AB745523.1	Triticum timopheevii subsp. timopheevii	KU 1075
Ppd-A1	AB745524.1	Triticum timopheevii subsp. timopheevii	KU 1819
Ppd-A1	AB745525.1	Triticum timopheevii subsp. timopheevii	KU 1072
Ppd-A1	AB691807.1	Triticum turgidum subsp. dicoccoides	KU 1082
Ppd-A1	AB691808.1	Triticum turgidum subsp. dicoccoides	KU 8941
Ppd-A1	AB691809.1	Triticum turgidum subsp. dicoccoides	KU 8942
Ppd-A1	AB691810.1	Triticum turgidum subsp. dicoccoides	KU 8943
Ppd-A1	AB691811.1	Triticum turgidum subsp. dicoccoides	KU 8536
Ppd-A1	AB691812.1	Triticum turgidum subsp. dicoccoides	KU 8737
Ppd-A1	AB691813.1	Triticum turgidum subsp. dicoccoides	KU 8810
Ppd-A1	AB691814.1	Triticum turgidum subsp. dicoccoides	KU 8821A
Ppd-A1	AB691815.1	Triticum turgidum subsp. dicoccoides	KU 198
Ppd-A1	AB691816.1	Triticum turgidum subsp. dicoccoides	KU 14404
Ppd-A1	AB691817.1	Triticum turgidum subsp. dicoccoides	KU 14450
Ppd-A1	AB691818.1	Triticum turgidum subsp. dicoccoides	KU 14493
Ppd-A1	AB691819.1	Triticum turgidum subsp. dicoccoides	KU 1921
Ppd-A1	AB691820.1	Triticum turgidum subsp. dicoccoides	KU 1945
Ppd-A1	AB691821.1	Triticum turgidum subsp. dicoccoides	KU 1955
Ppd-A1	AB691822.1	Triticum turgidum subsp. dicoccoides	KU 1972B
Ppd-A1	AB691823.1	Triticum turgidum subsp. dicoccoides	KU 1976B
Ppd-A1	AB691824.1	Triticum turgidum subsp. dicoccoides	KU 8915A
Ppd-A1	AB691825.1	Triticum turgidum subsp. dicoccoides	KU 8935
Ppd-A1	AB691827.1	Triticum turgidum subsp. dicoccoides	Citr 12213
Ppd-A1	AB691828.1	Triticum turgidum subsp. dicoccoides	PI 57536
Ppd-A1	AB691829.1	Triticum turgidum subsp. dicoccoides	PI 94664
Ppd-A1	AB691830.1	Triticum turgidum subsp. dicoccoides	PI 94671
Ppd-A1	AB691831.1	Triticum turgidum subsp. dicoccoides	PI 361833
Ppd-A1	AB745576.1	Triticum turgidum subsp. dicoccoides	KU 14420
Ppd-A1	AB745577.1	Triticum turgidum subsp. dicoccoides	KU 14427
Ppd-A1	AB745578.1	Triticum turgidum subsp. dicoccoides	KU 14468
Ppd-A1	AB745579.1	Triticum turgidum subsp. dicoccoides	KU 1085
Ppd-A1	AB745580.1	Triticum turgidum subsp. dicoccoides	KU 14417
Ppd-A1	AB745581.1	Triticum turgidum subsp. dicoccoides	KU 14423
Ppd-A1	AB746329.1	Triticum turgidum subsp. dicoccoides	KU 14516
Ppd-A1	AB746330.1	Triticum turgidum subsp. dicoccoides	KU 14531
Ppd-A1	AB691826.1	Triticum turgidum subsp. dicoccum	PI 56234
Ppd-A1	AB691832.1	Triticum turgidum subsp. dicoccum	PI 532302
Ppd-A1	AB691833.1	Triticum turgidum subsp. dicoccum	KU 7301
Ppd-A1	AB691834.1	Triticum turgidum subsp. dicoccum	KU 9013
Ppd-A1	AB691835.1	Triticum turgidum subsp. dicoccum	KU 9767
Ppd-A1	AB691836.1	Triticum turgidum subsp. dicoccum	KU 112
Ppd-A1	AB691837.1	Triticum turgidum subsp. dicoccum	KU 495
Ppd-A1	AB691838.1	Triticum turgidum subsp. dicoccum	PI 352369
Ppd-A1	AB691839.1	Triticum turgidum subsp. dicoccum	PI 434995
Ppd-A1	AB691840.1	Triticum turgidum subsp. dicoccum	PI 434993
Ppd-A1	AB691841.1	Triticum turgidum subsp. dicoccum	PI 377672
Ppd-A1	AB691842.1	Triticum turgidum subsp. dicoccum	PI 94633
Ppd-A1	AB691843.1	Triticum turgidum subsp. dicoccum	PI 94663
Ppd-A1	AB691844.1	Triticum turgidum subsp. dicoccum	PI 272533
Ppd-A1	AB691845.1	Triticum turgidum subsp. dicoccum	PI 254177
Ppd-A1	AB691846.1	Triticum turgidum subsp. dicoccum	PI 254189
Ppd-A1	AB691847.1	Triticum turgidum subsp. dicoccum	KU 10490
Ppd-A1	AB691848.1	Triticum turgidum subsp. dicoccum	KU 10494
Ppd-A1	AB691849.1	Triticum turgidum subsp. dicoccum	PI 11650
Ppd-A1	AB691850.1	Triticum turgidum subsp. dicoccum	PI 182743
Ppd-A1	AB691851.1	Triticum turgidum subsp. dicoccum	PI 306534
Ppd-A1	AB691852.1	Triticum turgidum subsp. dicoccum	PI 352367
Ppd-A1	AB691853.1	Triticum turgidum subsp. dicoccum	PI 355496
Ppd-A1	AB691854.1	Triticum turgidum subsp. dicoccum	PI 355497
Ppd-A1	AB691855.1	Triticum turgidum subsp. dicoccum	PI 355498
Ppd-A1	AB691856.1	Triticum turgidum subsp. dicoccum	PI 355502
Ppd-A1	AB691857.1	Triticum turgidum subsp. dicoccum	KU 3722
Ppd-A1	AB691858.1	Triticum turgidum subsp. dicoccum	Citr 7686
Ppd-A1	AB691859.1	Triticum turgidum subsp. dicoccum	PI 94682
Ppd-A1	AB691860.1	Triticum turgidum subsp. dicoccum	PI 352361
Ppd-A1	AB691861.1	Triticum turgidum subsp. dicoccum	PI 355488
Ppd-A1	AB691862.1	Triticum turgidum subsp. dicoccum	KU 1023
Ppd-A1	AB691863.1	Triticum turgidum subsp. dicoccum	KU 1071
Ppd-A1	AB691864.1	Triticum turgidum subsp. dicoccum	PI 377658
Ppd-A1	AB691865.1	Triticum turgidum subsp. dicoccum	KU 1113
Ppd-A1	AB691866.1	Triticum turgidum subsp. dicoccum	PI 277677
Ppd-A1	AB691867.1	Triticum turgidum subsp. dicoccum	PI 286061
Ppd-A1	AB691868.1	Triticum turgidum subsp. dicoccum	PI 94618
Ppd-A1	AB691869.1	Triticum turgidum subsp. dicoccum	PI 470739
Ppd-A1	AB691870.1	Triticum turgidum subsp. dicoccum	KU 10500
Ppd-A1	AB745584.1	Triticum turgidum subsp. dicoccum	KU 491
Ppd-A1	AB745585.1	Triticum turgidum subsp. dicoccum	KU 1533
Ppd-A1	AB745586.1	Triticum turgidum subsp. dicoccum	KU 1538
Ppd-A1	AB745587.1	Triticum turgidum subsp. dicoccum	KU 3371
Ppd-A1	AB745588.1	Triticum turgidum subsp. dicoccum	KU 492
Ppd-B1	AB692830.1	Triticum turgidum subsp. dicoccoides	KU 8810
Ppd-B1	AB692831.1	Triticum turgidum subsp. dicoccoides	KU 1082
Ppd-B1	AB692832.1	Triticum turgidum subsp. dicoccoides	KU 14450
Ppd-B1	AB692833.1	Triticum turgidum subsp. dicoccoides	KU 198
Ppd-B1	AB692834.1	Triticum turgidum subsp. dicoccoides	KU 8941
Ppd-B1	AB692835.1	Triticum turgidum subsp. dicoccoides	KU 8942
Ppd-B1	AB692836.1	Triticum turgidum subsp. dicoccoides	KU 8943
Ppd-B1	AB692837.1	Triticum turgidum subsp. dicoccoides	KU 8536
Ppd-B1	AB692838.1	Triticum turgidum subsp. dicoccoides	KU 8737
Ppd-B1	AB692839.1	Triticum turgidum subsp. dicoccoides	KU 8821A
Ppd-B1	AB692840.1	Triticum turgidum subsp. dicoccoides	KU 1921
Ppd-B1	AB692841.1	Triticum turgidum subsp. dicoccoides	KU 1945
Ppd-B1	AB692842.1	Triticum turgidum subsp. dicoccoides	KU 1955
Ppd-B1	AB692843.1	Triticum turgidum subsp. dicoccoides	KU 1972B
Ppd-B1	AB692844.1	Triticum turgidum subsp. dicoccoides	KU 1976B
Ppd-B1	AB692845.1	Triticum turgidum subsp. dicoccoides	KU 8915A
Ppd-B1	AB692846.1	Triticum turgidum subsp. dicoccoides	KU 8935
Ppd-B1	AB692847.1	Triticum turgidum subsp. dicoccoides	KU 14493
Ppd-B1	AB692848.1	Triticum turgidum subsp. dicoccoides	KU 14404
Ppd-B1	AB745605.1	Triticum turgidum subsp. dicoccoides	KU 14531
Ppd-B1	AB745606.1	Triticum turgidum subsp. dicoccoides	KU 14420
Ppd-B1	AB745607.1	Triticum turgidum subsp. dicoccoides	KU 14427
Ppd-B1	AB745608.1	Triticum turgidum subsp. dicoccoides	KU 14468
Ppd-B1	AB745609.1	Triticum turgidum subsp. dicoccoides	KU 14516
Ppd-B1	AB692786.1	Triticum turgidum subsp. dicoccum	PI 352367
Ppd-B1	AB692787.1	Triticum turgidum subsp. dicoccum	PI 355497
Ppd-B1	AB692788.1	Triticum turgidum subsp. dicoccum	Citr 7686
Ppd-B1	AB692789.1	Triticum turgidum subsp. dicoccum	Citr 12213
Ppd-B1	AB692790.1	Triticum turgidum subsp. dicoccum	PI 11650
Ppd-B1	AB692791.1	Triticum turgidum subsp. dicoccum	PI 56234
Ppd-B1	AB692792.1	Triticum turgidum subsp. dicoccum	PI 57536
Ppd-B1	AB692793.1	Triticum turgidum subsp. dicoccum	PI 94618
Ppd-B1	AB692794.1	Triticum turgidum subsp. dicoccum	PI 94633
Ppd-B1	AB692795.1	Triticum turgidum subsp. dicoccum	PI 94664
Ppd-B1	AB692796.1	Triticum turgidum subsp. dicoccum	PI 94671
Ppd-B1	AB692797.1	Triticum turgidum subsp. dicoccum	PI 182743
Ppd-B1	AB692798.1	Triticum turgidum subsp. dicoccum	PI 272533
Ppd-B1	AB692799.1	Triticum turgidum subsp. dicoccum	PI 254177
Ppd-B1	AB692800.1	Triticum turgidum subsp. dicoccum	PI 306534
Ppd-B1	AB692801.1	Triticum turgidum subsp. dicoccum	PI 352361
Ppd-B1	AB692802.1	Triticum turgidum subsp. dicoccum	PI 352369
Ppd-B1	AB692803.1	Triticum turgidum subsp. dicoccum	PI 355488
Ppd-B1	AB692804.1	Triticum turgidum subsp. dicoccum	PI 355496
Ppd-B1	AB692805.1	Triticum turgidum subsp. dicoccum	PI 355498
Ppd-B1	AB692806.1	Triticum turgidum subsp. dicoccum	PI 355502
Ppd-B1	AB692807.1	Triticum turgidum subsp. dicoccum	PI 361833
Ppd-B1	AB692808.1	Triticum turgidum subsp. dicoccum	PI 532302
Ppd-B1	AB692809.1	Triticum turgidum subsp. dicoccum	KU 7301
Ppd-B1	AB692810.1	Triticum turgidum subsp. dicoccum	KU 9013
Ppd-B1	AB692811.1	Triticum turgidum subsp. dicoccum	KU 9767
Ppd-B1	AB692812.1	Triticum turgidum subsp. dicoccum	KU 112
Ppd-B1	AB692813.1	Triticum turgidum subsp. dicoccum	KU 495
Ppd-B1	AB692814.1	Triticum turgidum subsp. dicoccum	KU 10490
Ppd-B1	AB692815.1	Triticum turgidum subsp. dicoccum	KU 10494
Ppd-B1	AB692816.1	Triticum turgidum subsp. dicoccum	KU 10500
Ppd-B1	AB692817.1	Triticum turgidum subsp. dicoccum	KU 1023
Ppd-B1	AB692818.1	Triticum turgidum subsp. dicoccum	KU 1071
Ppd-B1	AB692819.1	Triticum turgidum subsp. dicoccum	KU 1113
Ppd-B1	AB692820.1	Triticum turgidum subsp. dicoccum	KU 3722
Ppd-B1	AB692821.1	Triticum turgidum subsp. dicoccum	PI 377658
Ppd-B1	AB692822.1	Triticum turgidum subsp. dicoccum	PI 377672
Ppd-B1	AB692823.1	Triticum turgidum subsp. dicoccum	PI 434993
Ppd-B1	AB692824.1	Triticum turgidum subsp. dicoccum	PI 434995
Ppd-B1	AB692825.1	Triticum turgidum subsp. dicoccum	PI 286061
Ppd-B1	AB692826.1	Triticum turgidum subsp. dicoccum	PI 277677
Ppd-B1	AB692827.1	Triticum turgidum subsp. dicoccum	PI 94682
Ppd-B1	AB692828.1	Triticum turgidum subsp. dicoccum	PI 254189
Ppd-B1	AB692829.1	Triticum turgidum subsp. dicoccum	PI 470739
Ppd-B1	AB693039.1	Triticum turgidum subsp. dicoccum	PI 94663
Ppd-B1	AB745610.1	Triticum turgidum subsp. dicoccum	KU 491
Ppd-B1	AB745611.1	Triticum turgidum subsp. dicoccum	KU 492
Ppd-B1	AB745612.1	Triticum turgidum subsp. dicoccum	KU 1533
Ppd-B1	AB745613.1	Triticum turgidum subsp. dicoccum	KU 1538
Ppd-B1	AB745614.1	Triticum turgidum subsp. dicoccum	KU 3371
Ppd-G1	AB745589.1	Triticum timopheevii subsp. armeniacum	KU 1937
Ppd-G1	AB745590.1	Triticum timopheevii subsp. armeniacum	KU 1983
Ppd-G1	AB745591.1	Triticum timopheevii subsp. armeniacum	KU 8459
Ppd-G1	AB745592.1	Triticum timopheevii subsp. armeniacum	KU 8620
Ppd-G1	AB745593.1	Triticum timopheevii subsp. armeniacum	KU 8754
Ppd-G1	AB745594.1	Triticum timopheevii subsp. armeniacum	KU 8913
Ppd-G1	AB745595.1	Triticum timopheevii subsp. armeniacum	KU 8944
Ppd-G1	AB745596.1	Triticum timopheevii subsp. armeniacum	KU 8948
Ppd-G1	AB745597.1	Triticum timopheevii subsp. armeniacum	KU 1943
Ppd-G1	AB745598.1	Triticum timopheevii subsp. armeniacum	IG 116177
Ppd-G1	AB745599.1	Triticum timopheevii subsp. armeniacum	KU 8598
Ppd-G1	AB745600.1	Triticum timopheevii subsp. timopheevii	KU 1073
Ppd-G1	AB745601.1	Triticum timopheevii subsp. timopheevii	KU 1074
Ppd-G1	AB745602.1	Triticum timopheevii subsp. timopheevii	KU 1075
Ppd-G1	AB745603.1	Triticum timopheevii subsp. timopheevii	KU 1819
Ppd-G1	AB745604.1	Triticum timopheevii subsp. timopheevii	KU 1072
