# Supplementary material for: A discriminatory test for the wheat B and G genomes reveals misclassified accessions of Triticum timopheevii and Triticum turgidum
Source: PLoS One. 2019 Apr 10;14(4):e0215175. doi: 10.1371/journal.pone.0215175 (PMC6457550; doi:10.1371/journal.pone.0215175)
Supplement: S3 Table — (XLSX) [file pone.0215175.s005.xlsx]

## Sheet: S3 Table
S3 Table. Results of PCRs.
Accession number	Taxon	Results of PCRs
		PCR1 (B)	PCR2 (B)	PCR3 (G)	PCR4 (G)
Cltr 15205	Triticum timopheevii subsp. timopheevii	–	–	√	√
Cltr 15590	Triticum timopheevii subsp. timopheevii	–	–	√	√
PI 94760	Triticum timopheevii subsp. timopheevii	–	–	√	√
PI 94761	Triticum timopheevii subsp. timopheevii	–	–	√	√
PI 119442	Triticum timopheevii subsp. timopheevii	–	–	√	√
PI 190974	Triticum timopheevii subsp. timopheevii	–	–	√	√
PI 221421	Triticum timopheevii subsp. timopheevii	–	–	√	√
PI 266850	Triticum timopheevii subsp. timopheevii	–	–	√	√
PI 272523	Triticum timopheevii subsp. timopheevii	–	–	√	√
PI 272530	Triticum timopheevii subsp. timopheevii	–	–	√	√
PI 282932	Triticum timopheevii subsp. timopheevii	–	–	√	√
PI 282933	Triticum timopheevii subsp. timopheevii	–	–	√	√
PI 286073	Triticum timopheevii subsp. timopheevii	–	–	√	√
PI 288033	Triticum timopheevii subsp. timopheevii	–	–	√	√
PI 289752	Triticum timopheevii subsp. timopheevii	–	–	√	√
PI 290518	Triticum timopheevii subsp. timopheevii	–	–	√	√
PI 297030	Triticum timopheevii subsp. timopheevii	–	–	√	√
PI 300991	Triticum timopheevii subsp. timopheevii	–	–	√	√
PI 306557	Triticum timopheevii subsp. timopheevii	–	–	√	√
PI 326318	Triticum timopheevii subsp. timopheevii	–	–	√	√
PI 341802	Triticum timopheevii subsp. timopheevii	–	–	√	√
PI 341803	Triticum timopheevii subsp. timopheevii	–	–	√	√
PI 341804	Triticum timopheevii subsp. timopheevii	–	–	√	√
PI 343447	Triticum timopheevii subsp. timopheevii	–	–	√	√
PI 349053	Triticum timopheevii subsp. timopheevii	–	–	√	√
PI 349054	Triticum timopheevii subsp. timopheevii	–	–	√	√
PI 352506	Triticum timopheevii subsp. timopheevii	–	–	√	√
PI 352508	Triticum timopheevii subsp. timopheevii	–	–	√	√
PI 352510	Triticum timopheevii subsp. timopheevii	–	–	√	√
PI 352512	Triticum timopheevii subsp. timopheevii	–	–	√	√
PI 355705	Triticum timopheevii subsp. timopheevii	–	–	√	√
PI 361860	Triticum timopheevii subsp. timopheevii	–	–	√	√
PI 418584	Triticum timopheevii subsp. timopheevii	–	–	√	√
PI 418585	Triticum timopheevii subsp. timopheevii	–	–	√	√
PI 542472	Triticum timopheevii subsp. timopheevii	–	–	√	√
PI 572916	Triticum timopheevii subsp. timopheevii	–	–	√	√
PI 572917	Triticum timopheevii subsp. timopheevii	–	–	√	√
PI 576853	Triticum timopheevii subsp. timopheevii	–	–	√	√
Cltr 17677	Triticum timopheevii subsp. armeniacum	–	–	√	√
Cltr 17678	Triticum timopheevii subsp. armeniacum	–	–	√	√
Cltr 17679	Triticum timopheevii subsp. armeniacum	–	–	√	√
Cltr 17680	Triticum timopheevii subsp. armeniacum	–	–	√	√
IG 46247	Triticum timopheevii subsp. armeniacum	–	–	√	√
PI 352265	Triticum timopheevii subsp. armeniacum	–	–	√	√
PI 361859	Triticum timopheevii subsp. armeniacum	–	–	√	√
PI 427347	Triticum timopheevii subsp. armeniacum	–	–	√	√
PI 427365	Triticum timopheevii subsp. armeniacum	–	–	√	√
PI 427440	Triticum timopheevii subsp. armeniacum	–	–	√	√
PI 427998	Triticum timopheevii subsp. armeniacum	√	√	–	–
PI 596290	Triticum timopheevii subsp. armeniacum	–	–	√	√
PI 654340	Triticum timopheevii subsp. armeniacum	–	–	√	√
CGN 08104	Triticum turgidum subsp. dicoccum	√	√	–	–
PI 286061	Triticum turgidum subsp. dicoccum	√	√	–	–
PI 330561	Triticum turgidum subsp. dicoccum	√	√	–	–
TRI 2884	Triticum turgidum subsp. dicoccum	√	√	–	–
CGN 13161	Triticum turgidum subsp. dicoccoides	–	–	√	√
CGN 16098	Triticum turgidum subsp. dicoccoides	–	–	√	√
CGN 16102	Triticum turgidum subsp. dicoccoides	–	–	√	√
CGN 24296	Triticum turgidum subsp. dicoccoides	–	–	√	√
PI 414719	Triticum turgidum subsp. dicoccoides	√	√	–	–
PI 428015	Triticum turgidum subsp. dicoccoides	√	√	–	–
PI 428077	Triticum turgidum subsp. dicoccoides	√	√	–	–
PI 428100	Triticum turgidum subsp. dicoccoides	√	√	–	–
PI 428143	Triticum turgidum subsp. dicoccoides	√	√	–	–
PI 487263	Triticum turgidum subsp. dicoccoides	√	√	–	–
PI 560697	Triticum turgidum subsp. dicoccoides	–	–	√	√
PI 560873	Triticum turgidum subsp. dicoccoides	–	–	√	√
PI 560877	Triticum turgidum subsp. dicoccoides	–	–	√	√
PI 656869	Triticum turgidum subsp. dicoccoides	–	–	√	√
PI 656872	Triticum turgidum subsp. dicoccoides	–	–	√	√
PI 656873	Triticum turgidum subsp. dicoccoides	–	–	√	√
